# Supplementary material for: In-Vitro, In-Vivo, Molecular Docking and ADMET Studies of 2-Substituted 3,7-Dihydroxy-4H-chromen-4-one for Oxidative Stress, Inflammation and Alzheimer’s Disease
Source: Metabolites. 2022 Nov 2;12(11):1055. doi: 10.3390/metabo12111055 (PMC9694897; doi:10.3390/metabo12111055)
Supplement: Supplementary file 1 [file metabolites-12-01055-s001.zip]

Archive with 1 entries (1 files):
- metabolites-1938840-supplementary.pdf
